# Supplementary material for: Meta-analysis in a digitalized world: A step-by-step primer
Source: Behav Res Methods. 2024 Apr 4;56(7):1–21. doi: 10.3758/s13428-024-02374-8 (PMC11362208; doi:10.3758/s13428-024-02374-8)
Supplement: Supplementary file 1 — Supplementary file1 (TXT 5 KB) [file 13428_2024_2374_MOESM1_ESM.txt]

R version 4.0.5 (2021-03-31) -- "Shake and Throw"
Copyright (C) 2021 The R Foundation for Statistical Computing
Platform: x86_64-apple-darwin17.0 (64-bit)

R ist freie Software und kommt OHNE JEGLICHE GARANTIE.
Sie sind eingeladen, es unter bestimmten Bedingungen weiter zu verbreiten.
Tippen Sie 'license()' or 'licence()' für Details dazu.

R ist ein Gemeinschaftsprojekt mit vielen Beitragenden.
Tippen Sie 'contributors()' für mehr Information und 'citation()',
um zu erfahren, wie R oder R packages in Publikationen zitiert werden können.

Tippen Sie 'demo()' für einige Demos, 'help()' für on-line Hilfe, oder
'help.start()' für eine HTML Browserschnittstelle zur Hilfe.
Tippen Sie 'q()', um R zu verlassen.

[R.app GUI 1.74 (7950) x86_64-apple-darwin17.0]

[Verlauf wiederhergestellt aus /Users/estherkaufmann/.Rapp.history]

> install.packages("metafor")

  Es gibt eine Binärversion, jedoch ist der Quelltext neuer:
        binary source needs_compilation
metafor  3.0-2  4.2-0             FALSE

installiere Quellpaket ‘metafor’

versuche URL 'https://stat.ethz.ch/CRAN/src/contrib/metafor_4.2-0.tar.gz'
Content type 'application/x-gzip' length 4692029 bytes (4.5 MB)
==================================================
downloaded 4.5 MB

* installing *source* package ‘metafor’ ...
** Paket ‘metafor’ erfolgreich entpackt und MD5 Summen überprüft
** using staged installation
** R
** inst
** byte-compile and prepare package for lazy loading
** help
*** installing help indices
*** copying figures
** building package indices
** installing vignettes
** testing if installed package can be loaded from temporary location
** testing if installed package can be loaded from final location
** testing if installed package keeps a record of temporary installation path
* DONE (metafor)

Die heruntergeladenen Quellpakete sind in 
	‘/private/var/folders/pt/jt95h4n967s6tf4qt9f3gs700000gn/T/RtmpEexPHj/downloaded_packages’
library(metafor)
> library(metafor)
Lade nötiges Paket: Matrix
Lade nötiges Paket: metadat
Lade nötiges Paket: numDeriv

Loading the 'metafor' package (version 4.2-0). For an
introduction to the package please type: help(metafor)

> dat <- read.table("Slow_AutorYear.txt", header=T)  
> attach(dat)    
> print(dat)
  Study      Author Year  ai n1i  ci  n2i
1     1       Bohme 2004  96 213 109  262
2     3   Kaczmirek 2008  33 194  32  190
3     4 Matzatshort 2009  43 233  23  334
4     5  Matzatlong 2009  38 306  29  248
5     2     Conrad1 2010 116 530 202 1563
6     6  Conrad2SSI 2010  43 156  26  168
7     7  Conrad2AOL 2010  30 139  22  167
> dat <- escalc(measure="OR", ai=ai, n1i=n1i, ci=ci, n2i=n2i, data=dat)
> print(dat)

  Study      Author Year  ai n1i  ci  n2i     yi     vi 
1     1       Bohme 2004  96 213 109  262 0.1413 0.0347 
2     3   Kaczmirek 2008  33 194  32  190 0.0120 0.0741 
3     4 Matzatshort 2009  43 233  23  334 1.1185 0.0752 
4     5  Matzatlong 2009  38 306  29  248 0.0684 0.0691 
5     2     Conrad1 2010 116 530 202 1563 0.6354 0.0167 
6     6  Conrad2SSI 2010  43 156  26  168 0.7315 0.0776 
7     7  Conrad2AOL 2010  30 139  22  167 0.5955 0.0949 

> dat <- read.table("Slow_AutorYear_Corr_N.txt", header=T) 
> print(dat)
  Study      Author Year          yi   ni
1     1       Bohme 2004 -0.47476690  475
2     2   Kaczmirek 2008 -0.77319380  384
3     3 Matzatshort 2009  0.03085655  567
4     4  Matzatlong 2009 -0.59455070  554
5     5     Conrad1 2010 -0.12404840 2093
6     6  Conrad2SSI 2010 -0.08587036  324
7     7  Conrad2AOL 2010 -0.14145490  306
> dat <- escalc(measure="COR", ri=yi, ni=ni, data=dat)
> print(dat)

  Study      Author Year      yi   ni     vi 
1     1       Bohme 2004 -0.4748  475 0.0013 
2     2   Kaczmirek 2008 -0.7732  384 0.0004 
3     3 Matzatshort 2009  0.0309  567 0.0018 
4     4  Matzatlong 2009 -0.5946  554 0.0008 
5     5     Conrad1 2010 -0.1240 2093 0.0005 
6     6  Conrad2SSI 2010 -0.0859  324 0.0031 
7     7  Conrad2AOL 2010 -0.1415  306 0.0031 

> res <- rma(yi, vi, weights=1/vi, data=dat, method="HS")
> res

Random-Effects Model (k = 7; tau^2 estimator: HS)

tau^2 (estimated amount of total heterogeneity): 0.0887 (SE = 0.0490)
tau (square root of estimated tau^2 value):      0.2979
I^2 (total heterogeneity / total variability):   98.92%
H^2 (total variability / sampling variability):  92.29

Test for Heterogeneity:
Q(df = 6) = 703.5469, p-val < .0001

Model Results:

estimate      se     zval    pval    ci.lb    ci.ub     
 -0.4223  0.1381  -3.0575  0.0022  -0.6930  -0.1516  ** 

---
Signif. codes:  0 ‘***’ 0.001 ‘**’ 0.01 ‘*’ 0.05 ‘.’ 0.1 ‘ ’ 1

> set.seed(513131)
> dat$relx <- round(runif(nrow(dat), 0.95, 0.99), 2)
> dat$rely <- round(runif(nrow(dat), 0.95, 0.99), 2)
> dat$yi.c <- dat$yi / sqrt(dat$relx * dat$rely)
> dat$vi.c <- dat$vi / (dat$relx * dat$rely)
> 
> res <- rma(yi.c, vi.c, weights=1/vi.c, data=dat, method="HS")
> res

Random-Effects Model (k = 7; tau^2 estimator: HS)

tau^2 (estimated amount of total heterogeneity): 0.0918 (SE = 0.0507)
tau (square root of estimated tau^2 value):      0.3030
I^2 (total heterogeneity / total variability):   98.89%
H^2 (total variability / sampling variability):  89.72

Test for Heterogeneity:
Q(df = 6) = 684.2085, p-val < .0001

Model Results:

estimate      se     zval    pval    ci.lb    ci.ub     
 -0.4387  0.1406  -3.1193  0.0018  -0.7143  -0.1630  ** 

---
Signif. codes:  0 ‘***’ 0.001 ‘**’ 0.01 ‘*’ 0.05 ‘.’ 0.1 ‘ ’ 1

> 
