# Supplementary material for: Meta-analysis in a digitalized world: A step-by-step primer
Source: Behav Res Methods. 2024 Apr 4;56(7):1–21. doi: 10.3758/s13428-024-02374-8 (PMC11362208; doi:10.3758/s13428-024-02374-8)
Supplement: Supplementary file 2 — Supplementary file2 (TXT 0 KB) [file 13428_2024_2374_MOESM2_ESM.txt]

Study	Author		Year	ai	n1i	ci 	n2i
1	Bohme		2004	96	213	109	262
2	Kaczmirek	2008	33	194	32	190
3	Matzatshort	2009	43	233	23	334
4	Matzatlong	2009	38	306	29	248
5	Conrad1		2010	116	530	202	1563
6	Conrad2SSI	2010	43	156	26	168
7	Conrad2AOL	2010	30	139	22	167
