# Supplementary material for: Meta-analysis in a digitalized world: A step-by-step primer
Source: Behav Res Methods. 2024 Apr 4;56(7):1–21. doi: 10.3758/s13428-024-02374-8 (PMC11362208; doi:10.3758/s13428-024-02374-8)
Supplement: Supplementary file 3 — Supplementary file3 (TXT 0 KB) [file 13428_2024_2374_MOESM3_ESM.txt]

Study	Author	Year	yi	ni
1	Bohme	2004	-0.4747669	475
2	Kaczmirek	2008	-0.7731938	384
3	Matzatshort	2009	0.03085655	567
4	Matzatlong	2009	-0.5945507	554
5	Conrad1	2010	-0.1240484	2093
6	Conrad2SSI	2010	-0.08587036	324
7	Conrad2AOL	2010	-0.1414549	306
